# Supplementary material for: Growing Pains and Dietary Habits in Young Athletes: A Cross-Sectional Survey
Source: Nutrients. 2025 Jul 21;17(14):2384. doi: 10.3390/nu17142384 (PMC12299381; doi:10.3390/nu17142384)
Supplement: Supplementary file 1 [file nutrients-17-02384-s001.zip]

Archive with 1 entries (1 files):
- nutrients-3680638-supplementary.pdf
